# Supplementary material for: Phylogenetic Tracings of Proteome Size Support the Gradual Accretion of Protein Structural Domains and the Early Origin of Viruses from Primordial Cells
Source: Front Microbiol. 2017 Jun 23;8:1178. doi: 10.3389/fmicb.2017.01178 (PMC5481351; doi:10.3389/fmicb.2017.01178)
Supplement: Supplementary file 3 [file Table2.XLSX]

## Sheet: Use_reuse_ND_368.txt
Organism	Total use	Total reuse	ABEV use	ABEV reuse	Group
Pyrococcus horikoshii	503	1696	241	1227	Archaea
Methanopyrus kandleri	473	1438	214	963	Archaea
Methanosaeta thermophila	512	1663	252	1162	Archaea
Methanosarcina mazei	618	3007	308	2290	Archaea
Thermoplasmatales archaeon	469	1395	236	985	Archaea
Picrophilus torridus	491	1528	246	1104	Archaea
Ignicoccus hospitalis	431	1220	213	868	Archaea
Methanospirillum hungatei	591	3168	295	2451	Archaea
Thermoproteus neutrophilus	468	1589	226	1145	Archaea
Nitrosopumilus maritimus	502	1637	257	1204	Archaea
Methanosphaera stadtmanae	475	1500	227	1078	Archaea
Sulfolobus tokodaii	524	2215	255	1610	Archaea
Methanococcoides burtonii	557	2095	281	1545	Archaea
Methanoculleus marisnigri	598	2312	300	1681	Archaea
Staphylothermus marinus	446	1338	221	966	Archaea
Archaeoglobus fulgidus	569	2280	264	1556	Archaea
Thermofilum pendens	449	1568	218	1167	Archaea
Halobacterium sp.	549	2192	272	1649	Archaea
Candidatus Korarchaeum	451	1495	220	1076	Archaea
Natronomonas pharaonis	588	2503	284	1845	Archaea
Methanothermobacter thermautotrophicus	523	1748	245	1213	Archaea
Hyperthermus butylicus	455	1379	219	993	Archaea
Aeropyrum pernix	469	1462	223	1031	Archaea
Haloquadratum walsbyi	570	2217	280	1682	Archaea
Thermoplasma volcanium	486	1479	239	1059	Archaea
Methanobrevibacter smithii	500	1621	235	1167	Archaea
Pyrobaculum arsenaticum	493	1838	240	1317	Archaea
Methanocaldococcus jannaschii	499	1614	228	1132	Archaea
Metallosphaera sedula	513	2002	247	1433	Archaea
Haloarcula marismortui	639	3492	307	2638	Archaea
Methanocorpusculum labreanum	525	1653	257	1156	Archaea
Methanococcus maripaludis	509	1643	229	1129	Archaea
Thermococcus kodakarensis	536	1974	254	1431	Archaea
Caldivirga maquilingensis	493	1777	249	1312	Archaea
Acidobacterium capsulatum	694	3422	325	2414	Bacteria
Rhodospirillum rubrum	726	4046	321	2908	Bacteria
Rhodobacter sphaeroides	734	4215	327	2979	Bacteria
Exiguobacterium sibiricum	690	2955	309	2158	Bacteria
Aquifex aeolicus	577	1730	271	1155	Bacteria
Aeromonas hydrophila	807	4569	333	3230	Bacteria
Salinispora arenicola	726	4946	335	3675	Bacteria
Ralstonia eutropha	794	6999	338	4867	Bacteria
Psychromonas ingrahamii	762	3774	327	2677	Bacteria
Roseiflexus castenholzii	722	4589	335	3495	Bacteria
Streptomyces coelicolor	776	7922	358	6071	Bacteria
Shewanella denitrificans	758	3901	327	2664	Bacteria
Anabaena variabilis	783	5547	349	4273	Bacteria
Lactobacillus delbrueckii	506	1598	261	1196	Bacteria
Polaromonas naphthalenivorans	770	4694	340	3366	Bacteria
Acidothermus cellulolyticus	638	2370	297	1677	Bacteria
Gluconacetobacter diazotrophicus	692	3540	313	2503	Bacteria
Gramella forsetii	664	3321	317	2344	Bacteria
Rhodopirellula baltica	707	4942	348	3662	Bacteria
Chlorobium phaeobacteroides	639	2633	308	1871	Bacteria
Bacillus subtilis	781	4018	334	2846	Bacteria
Desulfovibrio vulgaris	666	3349	300	2450	Bacteria
Thermus thermophilus	634	2335	290	1633	Bacteria
Thermosipho melanesiensis	584	1909	264	1364	Bacteria
Gloeobacter violaceus	733	4184	347	3099	Bacteria
Pseudomonas aeruginosa	846	6253	346	4370	Bacteria
Caulobacter crescentus	724	3826	331	2665	Bacteria
Sulfurimonas denitrificans	602	2250	284	1547	Bacteria
Sorangium cellulosum	835	9285	371	7182	Bacteria
Thermoanaerobacter tengcongensis	646	2631	290	1882	Bacteria
Colwellia psychrerythraea	765	4721	327	3269	Bacteria
Arcobacter butzleri	607	2313	292	1599	Bacteria
Clostridium acetobutylicum	706	3700	319	2751	Bacteria
Burkholderia vietnamiensis	829	6801	353	5035	Bacteria
Monosiga brevicollis	900	10582	359	7955	Eukarya
Xenopus laevis	1008	44083	347	30092	Eukarya
Candida lusitaniae	775	4925	333	3582	Eukarya
Phanerochaete chrysosporium	834	8221	343	6141	Eukarya
Populus trichocarpa	974	37759	369	27402	Eukarya
Dictyostelium discoideum	894	11118	359	8136	Eukarya
Micromonas sp.	898	8252	356	6227	Eukarya
Aspergillus nidulans	899	9709	353	7083	Eukarya
Tetrahymena thermophila	777	20278	334	15166	Eukarya
Drosophila melanogaster	985	38796	350	27748	Eukarya
Laccaria bicolor	869	10387	349	7890	Eukarya
Homo sapiens	1112	120390	369	84580	Eukarya
Saccharomyces cerevisiae	777	5383	334	3912	Eukarya
Kluyveromyces lactis	770	4672	330	3400	Eukarya
Naegleria gruberi	843	13178	344	9542	Eukarya
Phaeodactylum tricornutumCCAP	858	8206	354	6244	Eukarya
Sorghum bicolor	960	27501	365	19556	Eukarya
Lottia gigantea	1047	22633	367	15803	Eukarya
Canis familiaris	1091	39024	366	26864	Eukarya
Aureococcus anophagefferens	842	11865	349	8966	Eukarya
Arabidopsis thaliana	988	32194	367	22119	Eukarya
Daphnia pulex	1042	19577	366	13681	Eukarya
Pan troglodytes	1088	30120	360	21204	Eukarya
Ashbya gossypii	765	4417	326	3217	Eukarya
Bos taurus	1090	33499	361	23349	Eukarya
Neurospora crassa	883	7481	350	5497	Eukarya
Cyanidioschyzon merolae	821	4769	331	3507	Eukarya
Danio rerio	1088	66661	368	48857	Eukarya
Mus musculus	1111	66417	370	46977	Eukarya
Schizosaccharomyces pombe	777	5024	327	3698	Eukarya
Emiliania huxleyi	963	26052	378	19669	Eukarya
Caenorhabditis elegans	944	31243	335	21619	Eukarya
Postia placenta	864	13064	348	9515	Eukarya
Nectria haematococca	915	13155	359	9788	Eukarya
Acanthamoeba polyphaga mimivirus	176	587	149	508	Viruses
Acanthamoeba polyphaga moumouvirus	172	539	144	471	Viruses
Acanthocystis turfacea Chlorella virus 1	80	167	69	133	Viruses
Acholeplasma phage L2	1	1	1	1	Viruses
Acidianus bottle shaped virus	4	5	4	5	Viruses
Acidianus filamentous virus 1	4	6	4	6	Viruses
Acidianus filamentous virus 2	4	5	4	5	Viruses
Acidianus filamentous virus 3	6	11	6	11	Viruses
Acidianus filamentous virus 7	6	10	6	10	Viruses
Acidianus filamentous virus 8	6	10	6	10	Viruses
Acidianus rod shaped virus 1	6	8	6	8	Viruses
Acidianus two tailed virus	9	12	9	12	Viruses
Aedes aegypti densovirus	1	1	1	1	Viruses
African swine fever virus	41	61	33	51	Viruses
Amasya cherry disease associated chrysovirus	1	1	1	1	Viruses
Ambystoma tigrinum virus	24	34	19	28	Viruses
Anguillid herpesvirus 1	20	33	16	26	Viruses
Aotine herpesvirus 1	20	33	12	23	Viruses
Apoi virus	6	14	5	12	Viruses
Apple green crinkle associated virus	3	4	3	4	Viruses
Armigeres subalbatus virus SaX06 AK20	2	2	2	2	Viruses
Astrovirus VA2	2	2	2	2	Viruses
Astrovirus VA4	2	2	2	2	Viruses
Atlantic salmon calicivirus	3	4	2	3	Viruses
Avian hepatitis E virus	4	5	3	4	Viruses
Avian paramyxovirus 6	3	3	1	1	Viruses
Bacillus phage AP50	8	8	8	8	Viruses
Bacillus phage Bam35c	7	7	7	7	Viruses
Bacillus phage Wip1	4	5	4	5	Viruses
Banana streak virus strain Acuminata Vietnam	3	3	2	2	Viruses
Barfin flounder nervous necrosis virus	2	2	1	1	Viruses
Barfin flounder virus BF93Hok	2	2	1	1	Viruses
Barley yellow dwarf virus PAS	1	1	1	1	Viruses
Barley yellow mosaic virus	4	8	3	6	Viruses
Bat hepatitis virus	2	2	1	1	Viruses
Bat hepevirus	4	4	3	3	Viruses
Beak and feather disease virus	1	1	1	1	Viruses
Bean leafroll virus	1	1	1	1	Viruses
Bebaru virus	7	10	6	9	Viruses
Beet cryptic virus 1	1	1	1	1	Viruses
Beet soil borne virus	2	5	2	5	Viruses
Beluga Whale coronavirus SW1	13	21	5	8	Viruses
Blotched snakehead virus	2	3	1	1	Viruses
Blueberry scorch virus	3	3	3	3	Viruses
Bombyx mori nucleopolyhedrovirus	29	41	24	32	Viruses
Bovine adenovirus 6	9	12	5	5	Viruses
Bovine astrovirus B170 HK	2	3	2	3	Viruses
Bovine astrovirus B76 HK	2	3	2	3	Viruses
Bovine coronavirus	17	36	6	13	Viruses
Budgerigar fledgling disease virus 1	4	5	2	3	Viruses
Canary circovirus	1	1	1	1	Viruses
Carnation Italian ringspot virus	3	3	1	1	Viruses
Carnation yellow fleck virus	4	5	4	5	Viruses
Carrot yellow leaf virus	4	6	4	6	Viruses
Cassia yellow blotch virus	3	3	2	2	Viruses
Changuinola virus	5	5	1	1	Viruses
Chickpea chlorotic stunt virus	2	3	2	3	Viruses
Chrysodeixis chalcites nucleopolyhedrovirus	34	49	30	39	Viruses
Clitocybe odora virus	1	1	1	1	Viruses
Colombian datura virus	3	4	3	4	Viruses
Cosavirus A	4	11	3	6	Viruses
Cotesia congregata bracovirus	11	48	8	41	Viruses
Cowpea mottle virus	2	2	1	1	Viruses
Cowpox virus	48	124	36	92	Viruses
Crimean Congo hemorrhagic fever virus	1	1	1	1	Viruses
Cryphonectria hypovirus 3	3	3	3	3	Viruses
Cryphonectria hypovirus 4	3	3	3	3	Viruses
Cucurbit aphid borne yellows virus	2	3	2	3	Viruses
Cutthroat trout virus	3	6	3	6	Viruses
Cyclovirus bat USA 2009	1	1	1	1	Viruses
Cyprinid herpesvirus 2	24	35	23	34	Viruses
Cyprinid herpesvirus 3	23	36	21	31	Viruses
Danaus plexippus plexippus iteravirus	2	2	1	1	Viruses
Deerpox virus W 848 83	41	80	33	69	Viruses
Dendrolimus punctatus tetravirus	3	3	2	2	Viruses
Dengue virus 4	7	17	5	12	Viruses
Discula destructiva virus 2	1	1	1	1	Viruses
Diuris virus A	2	6	2	6	Viruses
Dragonfly cyclovirus 4	1	1	1	1	Viruses
Drosophila x virus	2	2	1	1	Viruses
Duck hepatitis B virus	2	4	1	2	Viruses
Eastern equine encephalitis virus	6	19	5	17	Viruses
Ectocarpus siliculosus virus 1	48	112	40	101	Viruses
Eggplant mottled crinkle virus	3	3	1	1	Viruses
Emiliania huxleyi virus 86	66	143	58	131	Viruses
Encephalomyocarditis virus	5	15	3	5	Viruses
Enterobacteria phage BZ13	2	2	1	1	Viruses
Enterobacteria phage C 1 INW 2012	2	2	1	1	Viruses
Enterobacteria phage Hgal1	2	2	1	1	Viruses
Enterobacteria phage M	2	2	1	1	Viruses
Enterobacteria phage M13	3	4	1	1	Viruses
Enterobacteria phage PRD1	6	7	3	3	Viruses
Enterobacteria phage Qbeta	2	3	1	1	Viruses
Enterovirus C	5	7	3	4	Viruses
Equus asinus papillomavirus AA 2014	6	6	1	1	Viruses
Erwinia phage phiEaH2	19	31	17	27	Viruses
Espirito Santo virus	2	3	1	1	Viruses
Euprosterna elaeasa virus	2	3	1	1	Viruses
European catfish virus	25	35	19	28	Viruses
Fort Morgan virus	6	13	5	11	Viruses
Fowl adenovirus E	9	13	6	8	Viruses
Frangipani mosaic virus	3	4	2	3	Viruses
Frog adenovirus 1	9	13	5	5	Viruses
Frog virus 3	22	31	17	25	Viruses
Fusarium poae virus 1	1	1	1	1	Viruses
Galinsoga mosaic virus	2	2	1	1	Viruses
Glypta fumiferanae ichnovirus	2	26	2	26	Viruses
Goose circovirus	1	1	1	1	Viruses
Grapevine leafroll associated virus 5	5	6	5	6	Viruses
Gremmeniella abietina RNA virus L1	1	1	1	1	Viruses
Gremmeniella abietina type B RNA virus XL1	2	3	2	3	Viruses
Ground squirrel hepatitis virus	2	2	1	1	Viruses
Helicoverpa armigera nucleopolyhedrovirus	25	36	21	25	Viruses
Helicoverpa armigera stunt virus	3	3	2	2	Viruses
Heliothis virescens ascovirus 3e	25	41	20	35	Viruses
Helminthosporium victoriae 145S virus	1	1	1	1	Viruses
Hepatitis E virus	4	4	3	3	Viruses
Homalodisca vitripennis reovirus	4	4	1	1	Viruses
Hordeum mosaic virus	3	8	3	8	Viruses
Hosta virus X	1	1	1	1	Viruses
Human T lymphotropic virus 2	10	19	4	4	Viruses
Human papillomavirus type 131	7	8	1	1	Viruses
Human papillomavirus type 154	7	8	1	1	Viruses
Human papillomavirus type 5	7	8	1	1	Viruses
Human parainfluenza virus 3	5	5	1	1	Viruses
Human picobirnavirus	1	1	1	1	Viruses
Human polyomavirus 9	5	6	2	3	Viruses
Human rotavirus B	2	2	1	1	Viruses
Hyposoter fugitivus ichnovirus	2	15	1	10	Viruses
Infectious bursal disease virus	2	2	1	1	Viruses
Infectious pancreatic necrosis virus	2	2	1	1	Viruses
Influenza A virus A Hong Kong 1073 99H9N2	9	11	3	4	Viruses
Influenza A virus A New York 392 2004H3N2	9	11	3	4	Viruses
Influenza B virus	7	7	3	3	Viruses
Influenza C virus C Ann Arbor 1 50	4	4	2	2	Viruses
Invertebrate iridescent virus 30	49	89	41	79	Viruses
Invertebrate iridovirus 22	48	86	41	77	Viruses
Kedougou virus	7	8	5	6	Viruses
Lassa virus	1	1	1	1	Viruses
LuIII virus	3	3	1	1	Viruses
Lunk virus NKS 1	1	1	1	1	Viruses
Macaque simian foamy virus	2	3	2	3	Viruses
Magnaporthe oryzae chrysovirus 1	1	1	1	1	Viruses
Magnaporthe oryzae chrysovirus 3	1	1	1	1	Viruses
Magnaporthe oryzae virus 1	1	1	1	1	Viruses
Maize chlorotic mottle virus	2	2	1	1	Viruses
Maize rayado fino virus	2	4	1	2	Viruses
Megavirus chiliensis	175	671	146	581	Viruses
Megavirus lba	177	659	148	572	Viruses
Microplitis demolitor bracovirus	3	30	2	25	Viruses
Mirabilis mosaic virus	3	3	2	2	Viruses
Mobuck virus	4	4	1	1	Viruses
Morogoro virus	1	1	1	1	Viruses
Mosquito densovirus BR 07	1	1	1	1	Viruses
Murine norovirus 1	4	7	3	6	Viruses
Mushroom bacilliform virus	2	3	2	3	Viruses
Mycobacterium phage Butterscotch	17	20	16	19	Viruses
Mycobacterium phage Leo	9	9	9	9	Viruses
Mythimna loreyi densovirus	2	5	1	1	Viruses
Newcastle disease virus B1	3	3	1	1	Viruses
Nodamura virus	2	4	1	1	Viruses
Nudaurelia capensis beta virus	3	3	2	2	Viruses
Olive latent virus 2	2	2	2	2	Viruses
Ophiostoma mitovirus 3a	1	1	1	1	Viruses
Orangutan polyomavirus	5	6	2	3	Viruses
Ostreococcus tauri virus 2	60	114	55	94	Viruses
Ostreococcus virus OsV5	59	107	55	88	Viruses
Palyam virus	5	5	1	1	Viruses
Pandoravirus dulcis	108	499	96	285	Viruses
Pandoravirus salinus	107	865	95	409	Viruses
Pariacoto virus	2	4	1	1	Viruses
Passion fruit mosaic virus	3	4	2	3	Viruses
Pegivirus A	3	8	3	8	Viruses
Pelargonium zonate spot virus	2	2	2	2	Viruses
Penicillium chrysogenum virus	1	1	1	1	Viruses
Persea americana endornavirus	3	3	3	3	Viruses
Phaseolus vulgaris endornavirus 1	3	3	3	3	Viruses
Phytophthora endornavirus 1	2	2	2	2	Viruses
Piliocolobus rufomitratus polyomavirus 1	5	6	2	3	Viruses
Piper yellow mottle virus	4	4	3	3	Viruses
Pirital virus	1	1	1	1	Viruses
Piscine myocarditis virus AL V 708	2	2	1	1	Viruses
Pithovirus sibericum	71	169	59	124	Viruses
Pleurotus ostreatus virus 1	1	1	1	1	Viruses
Plutella xylostella granulovirus	25	32	19	21	Viruses
Porcine astrovirus 2	2	3	2	3	Viruses
Potato leafroll virus	2	3	2	3	Viruses
Providence virus	2	2	1	1	Viruses
Prunus necrotic ringspot virus	2	2	2	2	Viruses
Pseudaletia unipuncta granulovirus	31	42	25	29	Viruses
Pseudoalteromonas phage PM2	1	1	1	1	Viruses
Pseudomonas phage PPpW 4	15	17	13	15	Viruses
Pseudomonas phage phi12	3	3	2	2	Viruses
Pseudomonas phage phi13	3	3	2	2	Viruses
Pseudomonas phage phi2954	2	2	2	2	Viruses
Pseudomonas phage phi6	2	2	2	2	Viruses
Pseudomonas phage phi8	3	3	2	2	Viruses
Psittacid herpesvirus 1	18	26	14	22	Viruses
Pteronotus polyomavirus	5	6	2	3	Viruses
Pyrobaculum spherical virus	2	3	2	3	Viruses
Rabbit vesivirus	4	4	3	3	Viruses
Rangifer tarandus papillomavirus 2	7	8	1	1	Viruses
Rat coronavirus Parker	17	27	6	10	Viruses
Rhizoctonia solani virus 717	1	1	1	1	Viruses
Ribgrass mosaic virus	3	4	2	3	Viruses
Rosellinia necatrix quadrivirus 1	1	1	1	1	Viruses
Rousettus bat coronavirus HKU10	14	15	6	6	Viruses
Rubella virus	3	6	3	6	Viruses
Santeuil nodavirus	2	2	1	1	Viruses
Sapovirus Mc10	4	5	3	3	Viruses
Sclerotinia sclerotiorum hypovirus 1	3	3	3	3	Viruses
Sclerotinia sclerotiorum hypovirus 2	1	1	1	1	Viruses
Sclerotinia sclerotiorum mitovirus 6	1	1	1	1	Viruses
Scotophilus bat coronavirus 512	13	14	5	5	Viruses
Seal picornavirus type 1	4	12	3	6	Viruses
Semliki forest virus	6	15	5	13	Viruses
Sheldgoose hepatitis B virus	2	3	1	1	Viruses
Shrimp white spot syndrome virus	19	32	17	28	Viruses
Simian foamy virus	2	3	2	3	Viruses
Simian retrovirus 4	11	13	4	5	Viruses
Snake adenovirus 1	9	11	5	5	Viruses
Snakehead retrovirus	4	6	3	4	Viruses
Snow goose hepatitis B virus	2	3	1	1	Viruses
Soil borne wheat mosaic virus	3	6	2	5	Viruses
Spiroplasma kunkelii virus SkV1 CR2 3x	1	1	1	1	Viruses
Spodoptera frugiperda ascovirus 1a	23	37	20	33	Viruses
Spring beauty latent virus	3	4	2	3	Viruses
Sputnik virophage	2	3	2	3	Viruses
Sputnik virophage 2	2	3	2	3	Viruses
Sputnik virophage 3	2	3	2	3	Viruses
Steller sea lion vesivirus	5	5	4	4	Viruses
Stenotrophomonas phage phiSMA7	1	1	1	1	Viruses
Strawberry pallidosis associated virus	4	7	4	7	Viruses
Sulfolobales Mexican fusellovirus 1	5	6	5	6	Viruses
Sulfolobales Mexican rudivirus 1	3	4	3	4	Viruses
Sulfolobus islandicus rod shaped virus 1	7	9	7	9	Viruses
Sulfolobus islandicus rod shaped virus 2	8	10	8	10	Viruses
Sulfolobus spindle shaped virus 1	6	7	5	6	Viruses
Sulfolobus spindle shaped virus 5	6	8	5	7	Viruses
Sulfolobus spindle shaped virus 7	5	9	5	9	Viruses
Sulfolobus turreted icosahedral virus	6	7	6	7	Viruses
Sulfolobus virus Ragged Hills	6	8	5	7	Viruses
Sulfolobus virus STSV1	14	18	14	18	Viruses
Sulfolobus virus STSV2	14	17	14	17	Viruses
Sweet potato caulimo like virus	3	3	2	2	Viruses
Sweet potato chlorotic stunt virus	5	8	5	8	Viruses
Sweet potato latent virus	3	4	3	4	Viruses
Sweetpotato badnavirus A	3	3	2	2	Viruses
Swinepox virus	41	71	34	61	Viruses
Synechococcus phage S CAM8	41	61	33	51	Viruses
Tanapox virus	38	66	31	57	Viruses
Taterapox virus	47	109	34	82	Viruses
Thermoproteus tenax spherical virus 1	2	2	2	2	Viruses
Thielaviopsis basicola mitovirus	1	1	1	1	Viruses
Titi monkey adenovirus ECC 2011	10	14	5	5	Viruses
Tomato torrado virus	3	3	2	2	Viruses
Torque teno virus 28	1	1	1	1	Viruses
Trichoplusia ni ascovirus 2c	31	56	26	48	Viruses
Tuber aestivum endornavirus	2	2	2	2	Viruses
Tuber aestivum mitovirus	1	1	1	1	Viruses
Ustilaginoidea virens RNA virus 3	1	1	1	1	Viruses
Valsa ceratosperma hypovirus 1	3	3	3	3	Viruses
Vibrio phage VSK	2	2	2	2	Viruses
Wild potato mosaic virus	3	8	3	8	Viruses
Zamilon virophage	2	3	2	3	Viruses
Zika virus	7	8	5	6	Viruses
