# Supplementary material for: Phylogenetic Tracings of Proteome Size Support the Gradual Accretion of Protein Structural Domains and the Early Origin of Viruses from Primordial Cells
Source: Front Microbiol. 2017 Jun 23;8:1178. doi: 10.3389/fmicb.2017.01178 (PMC5481351; doi:10.3389/fmicb.2017.01178)
Supplement: Supplementary file 4 [file Table3.XLSX]

## Sheet: Leaf Stabilities
LS maximum		Acidobacterium_capsulatum					Rickettsia
Leaf	Control	Arcobacter	Chlorobium	Gluconacetoba	Gramella	Thermosipho	Thermosipho	Gramella	Chlorobium	Arcobacter	Gluconacetoba
Pan_troglodytes	0.9728	0.9735	0.9738	0.9768	0.9195	0.9747	0.9324	0.9354	0.9736	0.9793	0.9904
Mus_musculus	0.9728	0.9735	0.9738	0.9768	0.9195	0.9747	0.9324	0.9354	0.9736	0.9793	0.9904
Xenopus_laevis	0.9728	0.9735	0.9738	0.9768	0.9195	0.9747	0.9324	0.9354	0.9736	0.9793	0.9904
Nectria_haematococca	0.973	0.9734	0.9738	0.9765	0.9195	0.9746	0.9326	0.9351	0.9738	0.9796	0.9906
Emiliania_huxleyi	0.973	0.9734	0.9738	0.9765	0.9195	0.9746	0.9326	0.9351	0.9738	0.9796	0.9906
Gramella_forsetii	0.9699	0.9668	0.9614	0.9647	0.8641	0.9576	0.9248	0.9632	0.9647	0.978	0.9904
Gluconacetobacter_diazotrophicus	0.9664	0.9666	0.9597	0.9647	0.8635	0.9532	0.9195	0.9081	0.9576	0.9769	0.9928
Chlorobium_phaeobacteroides	0.9028	0.9338	0.9613	0.9424	0.8518	0.9286	0.805	0.9281	0.975	0.9013	0.9769
Thermosipho_melanesiensis	0.9192	0.9172	0.9541	0.953	0.8726	0.9576	0.9136	0.959	0.9539	0.9779	0.9898
Arcobacter_butzleri	0.9217	0.9664	0.9543	0.9559	0.8745	0.9283	0.8163	0.9374	0.8912	0.9806	0.9851
Sulfolobus_tokodaii	0.9679	0.9718	0.9667	0.9757	0.9363	0.9834	0.8271	0.8991	0.9517	0.9574	0.9844
Pyrococcus_horikoshii	0.9679	0.9718	0.9667	0.9757	0.9363	0.9834	0.8271	0.8991	0.9517	0.9574	0.9844
Haloarcula_marismortui	0.9519	0.9482	0.9405	0.9627	0.8811	0.9681	0.858	0.8761	0.9541	0.9591	0.9843
Haloquadratum_walsbyi	0.9519	0.9484	0.9407	0.9627	0.8819	0.9682	0.858	0.8765	0.9541	0.9591	0.9843
Methanosarcina_mazei	0.9259	0.9229	0.9059	0.9495	0.8595	0.9618	0.8251	0.8392	0.9436	0.9441	0.9786
Megavirus_chiliensis	0.9746	0.9774	0.976	0.9809	0.9454	0.9833	0.913	0.963	0.9749	0.9805	0.9926
Acanthamoeba_polyphaga_mimivirus	0.9746	0.9774	0.976	0.9809	0.9454	0.9833	0.913	0.963	0.9749	0.9805	0.9926
Pandoravirus_salinus	0.9745	0.9773	0.9759	0.9809	0.9453	0.9832	0.9124	0.9628	0.9748	0.9804	0.9924
Bovine_coronavirus	0.9746	0.9774	0.976	0.9809	0.9454	0.9833	0.913	0.963	0.9749	0.9805	0.9926
Influenza_B_virus	0.9746	0.9774	0.976	0.9809	0.9454	0.9833	0.913	0.963	0.9749	0.9805	0.9926
Average	0.9591	0.9634	0.963	0.9698	0.9073	0.969	0.8901	0.9289	0.962	0.9696	0.9883
					*		*	*		*	*
LS difference		Acidobacterium_capsulatum					Rickettsia
Leaf	Control	Arcobacter	Chlorobium	Gluconacetoba	Gramella	Thermosipho	Thermosipho	Gramella	Chlorobium	Arcobacter	Gluconacetoba
Pan_troglodytes	0.9523	0.9514	0.952	0.9575	0.8487	0.9502	0.8677	0.8836	0.9477	0.9596	0.9817
Mus_musculus	0.9523	0.9514	0.952	0.9575	0.8487	0.9502	0.8677	0.8836	0.9477	0.9596	0.9817
Xenopus_laevis	0.9523	0.9514	0.952	0.9575	0.8487	0.9502	0.8677	0.8836	0.9477	0.9596	0.9817
Nectria_haematococca	0.9528	0.9513	0.9521	0.9571	0.8488	0.9502	0.8681	0.883	0.9482	0.9605	0.9821
Emiliania_huxleyi	0.9528	0.9513	0.9521	0.9571	0.8488	0.9502	0.8681	0.883	0.9482	0.9605	0.9821
Gramella_forsetii	0.9464	0.9383	0.9272	0.9337	0.7403	0.9165	0.8524	0.9344	0.9297	0.9569	0.9817
Gluconacetobacter_diazotrophicus	0.9402	0.9383	0.9237	0.9337	0.739	0.9076	0.842	0.8327	0.9156	0.9548	0.9862
Chlorobium_phaeobacteroides	0.8388	0.8815	0.9271	0.9024	0.7331	0.8592	0.6292	0.8766	0.9503	0.8047	0.9554
Thermosipho_melanesiensis	0.8601	0.8492	0.9123	0.9168	0.7654	0.9165	0.8308	0.9261	0.9081	0.9566	0.9803
Arcobacter_butzleri	0.8578	0.9378	0.9126	0.9209	0.7658	0.8585	0.6437	0.8841	0.7828	0.962	0.9711
Sulfolobus_tokodaii	0.9417	0.9482	0.939	0.9546	0.8799	0.9676	0.6578	0.8163	0.9055	0.9188	0.9702
Pyrococcus_horikoshii	0.9417	0.9482	0.939	0.9546	0.8799	0.9676	0.6578	0.8163	0.9055	0.9188	0.9702
Haloarcula_marismortui	0.9171	0.9081	0.8987	0.9315	0.7736	0.9385	0.7207	0.7702	0.9107	0.9224	0.9705
Haloquadratum_walsbyi	0.9171	0.9082	0.8991	0.9315	0.7752	0.9386	0.7207	0.7713	0.9107	0.9224	0.9704
Methanosarcina_mazei	0.8763	0.8722	0.8493	0.9131	0.7614	0.9285	0.6578	0.7397	0.8921	0.8964	0.9619
Megavirus_chiliensis	0.9555	0.9593	0.9574	0.9654	0.8985	0.9675	0.8297	0.934	0.9501	0.9619	0.9858
Acanthamoeba_polyphaga_mimivirus	0.9555	0.9593	0.9574	0.9654	0.8985	0.9675	0.8297	0.934	0.9501	0.9619	0.9858
Pandoravirus_salinus	0.9554	0.9592	0.9572	0.9653	0.8983	0.9673	0.8284	0.9336	0.95	0.9616	0.9854
Bovine_coronavirus	0.9555	0.9593	0.9574	0.9654	0.8986	0.9675	0.8297	0.934	0.9501	0.9619	0.9858
Influenza_B_virus	0.9555	0.9593	0.9574	0.9654	0.8986	0.9675	0.8297	0.934	0.9501	0.9619	0.9858
Average	0.9289	0.9342	0.9337	0.9453	0.8275	0.9394	0.785	0.8727	0.925	0.9411	0.9778
					*		*	*		*	*
LS entropy		Acidobacterium_capsulatum					Rickettsia
Leaf	Control	Arcobacter	Chlorobium	Gluconacetoba	Gramella	Thermosipho	Thermosipho	Gramella	Chlorobium	Arcobacter	Gluconacetoba
Pan_troglodytes	0.9283	0.9197	0.9205	0.9211	0.8249	0.9297	0.8854	0.8711	0.9374	0.9487	0.9614
Mus_musculus	0.9283	0.9197	0.9205	0.9211	0.8249	0.9297	0.8854	0.8711	0.9374	0.9487	0.9614
Xenopus_laevis	0.9283	0.9197	0.9205	0.9211	0.8249	0.9297	0.8854	0.8711	0.9374	0.9487	0.9614
Nectria_haematococca	0.9281	0.9185	0.9199	0.9198	0.824	0.9287	0.8853	0.8694	0.9378	0.9491	0.9612
Emiliania_huxleyi	0.9281	0.9185	0.9199	0.9198	0.8239	0.9287	0.8853	0.8692	0.9378	0.9491	0.9612
Gramella_forsetii	0.9143	0.8932	0.8805	0.882	0.726	0.8788	0.8545	0.9198	0.9056	0.9403	0.9594
Gluconacetobacter_diazotrophicus	0.9018	0.8917	0.8771	0.882	0.7254	0.8715	0.8393	0.777	0.8887	0.9356	0.9707
Chlorobium_phaeobacteroides	0.7908	0.8398	0.8797	0.8223	0.6826	0.851	0.6864	0.8127	0.9432	0.8178	0.9135
Thermosipho_melanesiensis	0.8128	0.791	0.8671	0.8477	0.7198	0.8786	0.8662	0.8992	0.8805	0.9411	0.9548
Arcobacter_butzleri	0.8241	0.8917	0.8678	0.8556	0.725	0.8504	0.7137	0.8416	0.8133	0.9548	0.9378
Sulfolobus_tokodaii	0.903	0.9106	0.8979	0.9104	0.8358	0.9549	0.7409	0.8036	0.8838	0.8932	0.9356
Pyrococcus_horikoshii	0.903	0.9106	0.8979	0.9104	0.8358	0.9549	0.7409	0.8036	0.8838	0.8932	0.9356
Haloarcula_marismortui	0.8711	0.8525	0.8465	0.8728	0.7336	0.9013	0.7742	0.7708	0.8912	0.9001	0.9346
Haloquadratum_walsbyi	0.8711	0.8527	0.8466	0.8728	0.7344	0.9014	0.7742	0.7707	0.8912	0.9001	0.9346
Methanosarcina_mazei	0.8121	0.7899	0.7808	0.8312	0.6609	0.8811	0.7216	0.7017	0.8673	0.8637	0.9113
Megavirus_chiliensis	0.9315	0.9338	0.9325	0.9346	0.8735	0.9544	0.8636	0.9188	0.9428	0.9543	0.9697
Acanthamoeba_polyphaga_mimivirus	0.9315	0.9338	0.9325	0.9346	0.8735	0.9544	0.8636	0.9188	0.9428	0.9543	0.9697
Pandoravirus_salinus	0.931	0.9333	0.9319	0.9341	0.8729	0.9539	0.8607	0.9176	0.9424	0.9536	0.9686
Bovine_coronavirus	0.9315	0.9338	0.9325	0.9346	0.8737	0.9544	0.8636	0.9188	0.9428	0.9543	0.9697
Influenza_B_virus	0.9315	0.9338	0.9325	0.9346	0.8737	0.9544	0.8636	0.9188	0.9428	0.9543	0.9697
Average	0.8951	0.8944	0.8953	0.8981	0.7935	0.9171	0.8227	0.8523	0.9125	0.9278	0.9521
					*		*	*		*	*

## Sheet: EA similarities
EA Similarity		Acidobacterium_capsulatum					Rickettsia
Leaf	Control	Arcobacter	Chlorobium	Gluconacetoba	Gramella	Thermosipho	Thermosipho	Gramella	Chlorobium	Arcobacter	Gluconacetoba
Pan_troglodytes	0.6068	0.6068	0.6068	0.6068	0.5707	0.7028	0.6574	0.6202	0.6533	0.6687	0.6605
Mus_musculus	0.6068	0.6068	0.6068	0.6068	0.5707	0.7028	0.6574	0.6202	0.6533	0.6687	0.6605
Xenopus_laevis	0.6068	0.6068	0.6068	0.6068	0.5707	0.7028	0.6574	0.6202	0.6533	0.6687	0.6605
Nectria_haematococca	0.5924	0.5924	0.5924	0.5924	0.5862	0.6883	0.6429	0.6357	0.6388	0.6543	0.646
Emiliania_huxleyi	0.5924	0.5924	0.5924	0.5924	0.5397	0.6883	0.6429	0.5893	0.6388	0.6543	0.646
Gramella_forsetii	0.3127	0.3798	0.3375	0.3437	0.3158	0.5428	0.3922	0.7193	0.3839	0.4262	0.4045
Gluconacetobacter_diazotrophicus	0.3127	0.3787	0.3375	0.3437	0.3158	0.5418	0.4004	0.3684	0.4004	0.4262	0.7276
Chlorobium_phaeobacteroides	0.3086	0.3158	0.3375	0.3106	0.3086	0.5428	0.4004	0.3808	0.7245	0.3849	0.3829
Thermosipho_melanesiensis	0.3055	0.3065	0.3086	0.3075	0.3003	0.5428	0.7193	0.3808	0.3839	0.4458	0.4138
Arcobacter_butzleri	0.3086	0.3798	0.3179	0.3106	0.3096	0.5428	0.4004	0.3808	0.3942	0.7348	0.3829
Sulfolobus_tokodaii	0.3127	0.3406	0.3416	0.3199	0.3127	0.8204	0.4138	0.3746	0.3777	0.3922	0.3798
Pyrococcus_horikoshii	0.3127	0.3406	0.3416	0.3199	0.3127	0.8204	0.4138	0.3746	0.3777	0.3922	0.3798
Haloarcula_marismortui	0.3158	0.3519	0.3406	0.3333	0.3261	0.5356	0.3922	0.3922	0.3953	0.4035	0.3953
Haloquadratum_walsbyi	0.3158	0.3519	0.3406	0.3333	0.3261	0.5356	0.3922	0.3922	0.3953	0.4035	0.3953
Methanosarcina_mazei	0.3034	0.3375	0.3364	0.3148	0.3117	0.5356	0.3829	0.3736	0.3746	0.3705	0.3767
Megavirus_chiliensis	0.6089	0.6264	0.6213	0.6161	0.5614	0.7936	0.6925	0.6925	0.6976	0.7079	0.7007
Acanthamoeba_polyphaga_mimivirus	0.6089	0.6264	0.6213	0.6161	0.5614	0.7936	0.6925	0.6925	0.6976	0.7079	0.7007
Pandoravirus_salinus	0.5779	0.5955	0.5903	0.5851	0.5614	0.7626	0.6615	0.6615	0.6667	0.677	0.6698
Bovine_coronavirus	0.6089	0.6264	0.6213	0.6161	0.5924	0.7936	0.6925	0.6925	0.6976	0.7079	0.7007
Influenza_B_virus	0.6089	0.6264	0.6213	0.6161	0.5924	0.7936	0.6925	0.6925	0.6976	0.7079	0.7007
Average	0.4563	0.4795	0.471	0.4646	0.4423	0.6691	0.5498	0.5327	0.5451	0.5602	0.5492
